# Supplementary material for: Evaluating the Medication Regimen Complexity Score as a Predictor of Clinical Outcomes in the Critically Ill
Source: J Clin Med. 2022 Aug 11;11(16):4705. doi: 10.3390/jcm11164705 (PMC9410153; doi:10.3390/jcm11164705)
Supplement: Supplementary file 1 [file jcm-11-04705-s001.zip]

Archive with 10 entries (10 files):
- Supp FigS1.pdf
- Supp FigS2.pdf
- Supp FigS3.pdf
- Supplementary file.pdf
- Table S1.pdf
- Table S2.pdf
- Table S3.pdf
- Table S4.pdf
- Table S5.pdf
- Table S6.pdf
